# Supplementary material for: Global, Regional, and National Prevalence, Incidence, and Disability-Adjusted Life Years for Oral Conditions for 195 Countries, 1990–2015: A Systematic Analysis for the Global Burden of Diseases, Injuries, and Risk Factors
Source: J Dent Res. 2017 Apr;96(4):380–7. doi: 10.1177/0022034517693566 (PMC5912207; doi:10.1177/0022034517693566)
Supplement: Supplementary material [file DS_10.1177_0022034517693566.zip]

Archive with 2 entries (2 files):
- DS_10.1177_0022034517693566_Appendix1.pdf
- DS_10.1177_0022034517693566_Appendix2.pdf
